# Supplementary material for: Disorders of sex development: insights from targeted gene sequencing of a large international patient cohort
Source: Genome Biol. 2016 Nov 29;17:243. doi: 10.1186/s13059-016-1105-y (PMC5126855; doi:10.1186/s13059-016-1105-y)
Supplement: Additional file 1: Table S1. — DSD gene variants. Each variant found in a diagnostic gene (after the filtering and curation process) is shown. In some cases where the gene is inherited in an autosomal recessive manner, two variants are grouped together. Inheritance has been indicated where familial samples were available: negative indicates negative for variant and N/A sample not available. De novo events have only been noted where both parental samples were available and found to be negative for the change. Previously reported refers to a variant being described in either ClinVar, HGMD, or a publication in a peer-reviewed journal via a PubMed search. Variants were classified consistent with previous MPS publications of DSD cohorts [8, 10] which were based on ACMG guidelines [15]. VUS were called for three reasons: 1 = fits phenotype but predicted to be benign; 2 = damaging but doesn’t fit phenotype; or 3 = variant in the AR repetitive region. Patients marked with an asterisk were identified to have two or more diagnostic gene variants. Null variants (frameshifts, splice sites mutations, and premature stop codons) are shown in bold. Patients have been classified based on clinical notes provided, according to the recommended classification of DSD in the Chicago consensus report. Classifications: CGD complete gonadal dysgenesis, DASA disorders of androgen synthesis or action, DSD DSD of “unknown” origin; hypospadias, LCH Leydig cell hypoplasia, OT ovotesticular DSD, PGD partial gonadal dysgenesis, PMDS persistent Müllerian duct syndrome; syndromic, T testicular DSD. Related affected individuals are indicated. File is in Excel spreadsheet format. (XLSX 47 kb) [file 13059_2016_1105_MOESM1_ESM.xlsx]

## Sheet: Sheet2
Supplementary Table 1: DSD gene variants
Variants in diagnostic DSD genes						Patient details
Gene	Annotation	Zygosity	Inheritance	Reported or Unreported	Variant call	Patient ID	Karyotype	Sex	Classification
AMH	NM_000479:c.G1112A:p.W371X NM_000479:c.C1518G:p.H506Q	Compound Heterozygous	Paternal (heterozygous) Maternal (heterozygous)	Unreported Reported	Pathogenic	270	46,XY	Male	PMDS
AMHR2	NM_001164690:c.C237G:p.C79W	Homozygous	N/A	Unreported	Likely pathogenic	184	46,XY		DSD
AR	NM_000044:CAGn repeat	X-linked	N/A	N/A	VUS (3)	29	46,XY	Male	DASA
AR	NM_000044:c.G2599A:p.V867M	X-linked	N/A	Reported	Pathogenic	35	46,XY		DASA
AR	NM_000044:c.T2363C:p.M788T	X-linked	N/A	Unreported	Likely pathogenic	37	46,XY	Female	DASA
AR	NM_000044:c.2505_2506insATCA:p.Y835fs	X-linked	Maternal (negative) Paternal (N/A)	Reported	Pathogenic	38	46,XY	Female	DASA
AR	NM_000044:c.C1462T:p.Q488X	X-linked	N/A	Reported	Pathogenic	46	46,XY	Female	DASA
AR	NM_000044:c.2540_2541insA:p.R847fs	X-linked	N/A	Unreported	Pathogenic	54	46,XY	Female	DASA
AR	NM_000044:c.G2239A:p.V747M	X-linked	N/A	Reported	Pathogenic	55	46,XY	Female	DASA
AR	NM_000044:c.G2239A:p.V747M	X-linked	N/A	Reported	Pathogenic	59	46,XY	Female	DASA
AR	NM_000044:c.G2296A:p.A766T NM_000044:CAGn repeat	X-linked	Maternal (hetezygous) Paternal (negative)	Reported N/A	Pathogenic VUS (3)	61	46,XY	Female	DSD
AR	NM_000044:c.1000_1001insT:p.G334fs	X-linked	N/A	Unreported	Pathogenic	78	46,XY	Female	DSD
AR	NM_000044:c.C2464G:p.L822V	X-linked	N/A	Reported	Pathogenic	91	46,XY		DSD
AR	NM_000044:c.A2695T:p.I899F	X-linked	N/A	Reported	Pathogenic	96	46,XY		DSD
AR	NM_000044:c.G2410T:p.E804X	X-linked	N/A	Reported	Pathogenic	103	46,XY		DSD
AR	NM_000044:CGGn repeat	X-linked	Maternal (homozygous) Paternal (negative)	N/A	VUS (3)	119	46,XY		DSD
AR	NM_000044:c.G1960T:p.E654X	X-linked	N/A	Reported	Pathogenic	129	46,XY		DSD
AR	NM_000044:c.G2191A:p.V731M	X-linked	Maternal (heterozygous) Paternal (negative)	Reported	Pathogenic	135	46,XY		DSD
AR	NM_000044:c.C1605A:p.Y535X	X-linked	N/A	Reported	Pathogenic	136	46,XY	Female	DSD
AR	NM_000044:c.G2599A:p.V867M	X-linked	N/A	Reported	Pathogenic	156	46,XY	Female	DSD
AR	NM_000044:c.1018_1019insAACTGCC:p.E340fs	X-linked	N/A	Unreported	Pathogenic	177	46,XY		DSD
AR	NM_000044:c.A1742G:p.K581R	X-linked	N/A	Reported	Pathogenic	204	46,XY		DASA
AR	NM_000044:c.C1937A:p.A646D	X-linked	N/A	Reported	Pathogenic	211	46,XY	Male	DSD
AR	NM_000044:c.C2481A:p.F827L	X-linked	N/A	Reported	Pathogenic	212	46,XY	Female	DSD
AR	NM_000044:c.G832T:p.A278S	X-linked	N/A	Unreported	VUS (1)	216	46,XY		Hypospadias
AR	NM_000044:c.G2086A:p.D696N	X-linked	N/A	Reported	Pathogenic	217	46,XY		Hypospadias
AR	NM_000044:c.C2713G:p.P905A	X-linked	De novo	Reported	Pathogenic	218	46,XY	Male	Hypospadias
AR	NM_000044:CAGn repeat	X-linked	N/A	N/A	VUS (3)	219	46,XY		Hypospadias
AR	NM_000044:c.C2392T:p.L798F NM_000044:CAGn repeat	X-linked	N/A	Unreported N/A	Likely pathogenic VUS (3)	226	46,XY	Male	Hypospadias
AR	NM_000044:c.A2659G:p.M887V	X-linked	N/A	Reported	Pathogenic	125*	46,XY		DSD
AR	NM_000044:c.C1424T:p.A475V	X-linked	N/A	Reported	Pathogenic	154*	46,XY	Female	DSD
AR	NM_000044:c.G2191A:p.V731M	X-linked	Maternal (heterozygous) Paternal (N/A)	Reported	Likely pathogenic	182*	46,XY	Male	DSD
AR	NM_000044:c.C1174T:p.P392S	X-linked	N/A	Reported	Pathogenic	67*	46,XY		DSD
AR	NM_000044:c.G2197A:p.D733N	X-linked	N/A	Reported	Pathogenic	88*	46,XY	Female	DSD
CHD7	NM_017780:c.G5440A:p.A1814T	Heterozygous	N/A	Unreported	VUS (1)	69	46,XY		DSD
CHD7	NM_017780:c.G1188T:p.M396I	Heterozygous	N/A	Unreported	Likely pathogenic	73	46,XY	Male	DSD
CHD7	NM_017780:c.C1354G:p.P452A NM_017780:c.A1708G:p.M570V NM_017780:c.G6943A:p.V2315I	Heterozygous	N/A	Unreported Unreported Unreported	VUS (1) VUS (1) VUS (1)	259	46,XY	Male	Hypospadias
CHD7	NM_017780:c.G749A:p.R250H	Heterozygous	N/A	Unreported	VUS (1)	251*	46,XY		Hypospadias
CHD7	NM_017780:c.C2347T:p.P783S	Heterozygous	N/A	Unreported	VUS (1)	169	46,XY	Male	DSD
CREBBP	NM_001079846:c.T5435C:p.L1812P	Heterozygous	N/A	Unreported	Likely pathogenic	274	46,XY		Syndromic
DHH	NM_021044:c.G491C:p.R164P	Homozygous	N/A	Unreported	Likely pathogenic	25	46,XY	Female	CGD
DHH	NM_021044:c.C782T:p.P261L NM_021044:c.C680T:p.A227V	2 x Heterozygous	N/A	Unreported Unreported	Likely pathogenic	39	46,XY	Female	DSD
DHH	NM_021044:c.C583T:p.R195W	Heterozygous	N/A	Unreported	VUS (2)	42	46,XY	Female	DASA
DHH	NM_021044:c.G508A:p.G170S	Heterozygous	N/A	Unreported	VUS (2)	102	46,XY	Male	DSD
DHH	NM_021044:c.C1058G:p.A353G	Homozygous	N/A	Unreported	Likely pathogenic	118	46,XY		DSD
DHH	NM_021044:c.G746A:p.R249H NM_021044:c.G508A:p.G170S	2 x Heterozygous	N/A	Unreported Unreported	Likely pathogenic	158	46,XY	Female	DSD
DHH	NM_021044:c.G80A:p.R27Q	Heterozygous	N/A	Unreported	VUS (2)	251*	46,XY		Hypospadias
FGF8	NM_033163:c.C77T:p.P26L	Heterozygous	N/A	Reported	VUS (2)	77	46,XY		DSD
FGFR1	NM_001174066:c.G1157A:p.R386Q	Heterozygous	N/A	Unreported	VUS (2)	97	46,XY	Male	DSD
FGFR2	NM_001144914:c.T1172C:p.I391T	Heterozygous	N/A	Unreported	VUS (2)	125*	46,XY		DSD
GATA4	NM_002052:c.C1220A:p.P407Q	Heterozygous	N/A	Reported	Likely pathogenic	52	46,XY	Male	DASA
GATA4	NM_002052:c.C1220A:p.P407Q	Heterozygous	N/A	Reported	Likely pathogenic	134	46,XY		DSD
GATA4	NM_002052:c.C1220A:p.P407Q	Heterozygous	N/A	Reported	Likely pathogenic	157	46,XY	Female	DSD
GATA4	NM_002052:c.G684C:p.W228C	Heterozygous	Maternal (heterozygous) Paternal (N/A)	Reported	Likely pathogenic	220	46,XY	Male	Hypospadias
GATA4	NM_002052:c.C1037T:p.A346V	Heterozygous	N/A	Reported	VUS (1)	261	46,XY	Male	Hypospadias
GATA4	NM_002052:c.C1180A:p.P394T	Heterozygous	N/A	Unreported	VUS (1)	245*	46,XY		Hypospadias
GNRHR	NM_000406:c.G785A:p.R262Q	Homozygous	N/A	Reported	Pathogenic	253*	46,XY		Hypospadias
HSD17B3	NM_000197:c.A645T:p.E215D NM_000197:c.A139G:p.M47V	Compound Heterozygous	Paternal (heterozygous) Maternal (heterozygous)	Reported Unreported	Pathogenic	45	46,XY		DASA
HSD17B3	NM_000197:c.210delA:p.K70fs	Homozygous	N/A	Unreported	Pathogenic	66	46,XY		DSD
HSD17B3	NM_000197:c.C238T:p.R80W	Homozygous	N/A	Unreported	Likely pathogenic	81	46,XY	Female	DSD
HSD17B3	NM_000197:c.G239A:p.R80Q	Homozygous	N/A	Reported	Pathogenic	132	46,XY		DSD
HSD17B3	NM_000197:c.A645T:p.E215D NM_000197:c.C133T:p.R45W	Compound Heterozygous	Paternal (heterozygous) Maternal (heterozygous)	Reported Unreported	Likely pathogenic	224	46,XY	Male	Hypospadias
HSD17B3	NM_000197:c.A139G:p.M47V	Homozygous	N/A	Unreported	VUS (1)	243	46,XY		Hypospadias
HSD17B3	NM_000197:c.A191G:p.Y64C	Homozygous	N/A	Unreported	Likely pathogenic	246	46,XY		Hypospadias
HSD17B3	NM_000197:c.T383C:p.L128S	Homozygous	N/A	Unreported	Likely pathogenic	255	46,XY		Hypospadias
HSD17B3	NM_000197:c.414_416del:p.L139Pfs	Homozygous	N/A	Unreported	Pathogenic	67*	46,XY		DSD
HSD3B2	NM_000198:c.T836A:p.L279H NM_000198:c.C978G:p.F326L	2 x Heterozygous	N/A	Unreported Unreported	Likely pathogenic	4	46,XY	Female	DSD
HSD3B2	NM_000198:c.C946T:p.R316C NM_000198:c.C931T:p.Q311X	Compound Heterozygous	Paternal (heterozygous) Maternal (heterozygous)	Reported Reported	Pathogenic	32	46,XY	Male	DASA
HSD3B2	NM_000198:c.G481C:p.A161P	Homozygous	Paternal (heterozygous) Maternal (heterozygous)	Unreported	Likely pathogenic	115	46,XY		DSD
HSD3B2	NM_000198:c.C852G:p.S284R	Heterozygous	N/A	Reported	Pathogenic	231	46,XY	Male	Hypospadias
HSD3B2	NM_001166120:c.G142+1A SPLICE DONOR	Homozygous	N/A	Unreported	Pathogenic	253*	46,XY		Hypospadias
KAL1	NM_000216:c.A2015G:p.H672R	X-linked	N/A	Unreported	VUS (2)	76	46,XY	Male	DSD
KAL1	NM_000216:c.A1085G:p.E362G	X-linked	N/A	Unreported	Likely pathogenic	108	46,XY		DSD
KAL1	NM_000216:c.G1678A:p.V560I	X-linked	N/A	Unreported	VUS (2)	172	46,XY	Male	DSD
LHCGR	NM_000233:c.774dupA:p.L259fs	Homozygous	Paternal (heterozygous) Maternal (heterozygous)	Unreported	Pathogenic	183	46,XY		DSD
LHCGR	NM_000233:c.T50A:p.L17Q	Homozygous	N/A	Unreported	VUS (1)	148*	46,XY		DSD
MAMLD1	NM_001177466:exon2:c.C1066T	X-linked	N/A	Unreported	Pathogenic	51	46,XY	Male	DASA
MAMLD1	NM_001177465:c.C2486T:p.A829V	X-linked	N/A	Unreported	VUS (1)	70	46,XY		DSD
MAMLD1	NM_001177466:c.C1066T:p.R356X	X-linked	N/A	Unreported	Pathogenic	94	46,XY	Female	DSD
MAMLD1	NM_001177466:c.C1624T:p.P542S	X-linked	N/A	Unreported	VUS (1)	124	46,XY		DSD
MAMLD1	NM_001177466:c.C1066T:p.R356X	X-linked	N/A	Unreported	Pathogenic	167	46,XY	Male	DSD
MAMLD1	NM_001177466:c.C1495T:p.Q499X	X-linked	De novo	Unreported	Pathogenic	189	46,XY		DSD
MAMLD1	NM_001177466:c.A134G:p.Q45R	X-linked	N/A	Unreported	VUS (1)	191	46,XY		PGD
MAMLD1	NM_001177465:c.C2975T:p.T992I	X-linked	N/A	Unreported	VUS (1)	258	46,XY	Male	Hypospadias
MAP3K1	NM_005921:c.T566G:p.L189R	Heterozygous	N/A	Reported	Pathogenic	10	46,XY	Female	CGD
MAP3K1	NM_005921:c.T2071C:p.C691R	Heterozygous	N/A	Unreported	Likely pathogenic	13	46,XY	Female	CGD
MAP3K1	NM_005921:c.T566G:p.L189R	Heterozygous	N/A	Reported	Pathogenic	14	46,XY	Female	CGD
MAP3K1	NM_005921:c.C4328T:p.A1443V	Heterozygous	N/A	Unreported	Likely pathogenic	141	46,XY		DSD
MAP3K1	NM_005921:c.A934T:p.M312L	Heterozygous	N/A	Unreported	Likely pathogenic	175	46,XY	Male	DSD
MAP3K1	NM_005921:c.C4328T:p.A1443V	Heterozygous	N/A	Unreported	Likely pathogenic	194	46,XY		PGD
MAP3K1	NM_005921:c.A934T:p.M312L	Heterozygous	N/A	Unreported	Likely pathogenic	214	46,XY	Female	CGD
MAP3K1	NM_005921:c.A710G:p.Q237R	Heterozygous	N/A	Unreported	VUS (1)	148*	46,XY		DSD
MAP3K1	NM_005921:c.G394C:p.D132H	Heterozygous	N/A	Unreported	VUS (1)	249*	46,XY		Hypospadias
MAP3K1	NM_005921:c.A934T:p.M312L	Heterozygous	N/A	Unreported	Likely pathogenic	166*	46,XY	Male	DSD
MAP3K1	NM_005921:c.A934T:p.M312L	Heterozygous	N/A	Unreported	Likely pathogenic	229*	46,XY		Hypospadias
NR5A1	NM_004959:c.140_163del:p.47_55del	Heterozygous	N/A	Unreported	Pathogenic	3	46,XY	Female	CGD
NR5A1	NM_004959:c.G1090T:p.D364Y	Heterozygous	N/A	Unreported	Likely pathogenic	12	46,XY	Female	CGD
NR5A1	NM_004959:c.G532A:p.G178R	Heterozygous	N/A	Unreported	VUS (1)	48	46,XY	Male	DASA
NR5A1	NM_004959:c.G251A:p.R84H	Heterozygous	N/A	Reported	Pathogenic	71	46,XY		DSD
NR5A1	NM_004959:c.C629A:p.P210Q + c.C633A:p.Y211X	Heterozygous	N/A	Unreported	Pathogenic	74	46,XY	Male	DSD
NR5A1	NM_004959:c.G991-1C SPLICE SITE ACCEPTOR	Heterozygous	N/A	Unreported	Pathogenic	79	46,XY		DSD
NR5A1	NM_004959:c.253_254del:p.A85X	Heterozygous	N/A	Reported	Pathogenic	83	46,XY		DSD
NR5A1	NM_004959_6:c.G1139-1T SPLICE SITE ACCEPTOR	Heterozygous	De novo	Unreported	Pathogenic	120	46,XY	Male	DSD
NR5A1	NM_004959:c.1114_1116del:p.K372del	Heterozygous	N/A	Reported	Pathogenic	144	46,XY		DSD
NR5A1	NM_004959:c.624delG:p.G208fs	Heterozygous	N/A	Unreported	Pathogenic	146	46,XY		DSD
NR5A1	NM_004959:c.C119G:p.T40R	Heterozygous	N/A	Unreported	Likely pathogenic	197	46,XY	Female	PGD
NR5A1	NM_004959:c.C928G:p.H310D	Heterozygous	N/A	Unreported	Likely pathogenic	198	46,XY	Male	PGD
NR5A1	NM_004959:c.C928G:p.H310D	Heterozygous	N/A	Unreported	Likely pathogenic	199	46,XY	Male	PGD
NR5A1	NM_004959:c.984_985del:p.Q329Gfs	Heterozygous	N/A	Unreported	Pathogenic	201	46,XY	Female	PGD
NR5A1	NM_004959:c.G104A:p.G35D	Heterozygous	N/A	Unreported	Likely pathogenic	262	46,XY		LCH
NR5A1	NM_004959:c.265delA:p.R89fs	Heterozygous	Paternal (heterozygous) Maternal (negative)	Unreported	Pathogenic	112 (son of 223)	46,XY		DSD
NR5A1	NM_004959:c.T1256A:p.L419Q	Heterozygous	N/A	Unreported	Likely pathogenic	125*	46,XY		DSD
NR5A1	NM_004959:c.265delA:p.R89fs	Heterozygous	N/A	Unreported	Pathogenic	223 (father of 112)	46,XY		Hypospadias
NR5A1	NM_004959:c.G251A:p.R84H	Heterozygous	N/A	Reported	Pathogenic	137*	46,XY		DSD
POR	NM_000941:c.G1615A:p.G539R	Homozygous	N/A	Reported	Pathogenic	63	46,XY		DSD
POR	NM_000941:c.G1000A:p.V334I	Homozygous	N/A	Unreported	Likely pathogenic	247	46,XY		Hypospadias
PROK2	NM_001126128:c.G68A:p.R23H	Heterozygous	N/A	Unreported	VUS (1)	47	46,XY	Female	DASA
PROK2	NM_001126128:c.G68A:p.R23H	Heterozygous	N/A	Unreported	VUS (2)	165	46,XY	Male	DSD
PROKR2	NM_144773:c.T518G:p.L173R	Heterozygous	Paternal (negative) Maternal (heterozygous)	Reported	VUS (2)	89	46,XY	Male	DSD
PROKR2	NM_144773:c.C563T:p.S188L	Heterozygous	N/A	Reported	VUS (2)	143	46,XY		DSD
PROKR2	NM_144773:c.G151A:p.A51T	Heterozygous	N/A	Reported	VUS (2)	168	46,XY	Male	DSD
PROKR2	NM_144773:c.T1054G:p.W352G	Heterozygous	N/A	Unreported	VUS (2)	171	46,XY	Male	DSD
PROKR2	NM_144773:c.C563T:p.S188L	Heterozygous	N/A	Reported	VUS (2)	173	46,XY	Male	DSD
PROKR2	NM_144773:c.C563T:p.S188L	Heterozygous	N/A	Reported	VUS (2)	277	46,XY	Female	Syndromic
SOX9	NM_000346:c.A1438C:p.I480L	Heterozygous	N/A	Unreported	VUS (1)	106	46,XY		DSD
SOX9	NM_000346:c.C1045T:p.P349S	Heterozygous	N/A	Unreported	VUS (1)	127	46,XY		DSD
SOX9	NM_000346:c.C1296A:p.Y432X	Heterozygous	De novo	Unreported	Pathogenic	278	46,XY		Syndromic *shortened long bones
SOX9	NM_000346:c.G784C:p.G262R	Heterozygous	N/A	Unreported	VUS (1)	67*	46,XY		DSD
SRD5A2	NM_000348:c.CA464C:p.L155fs	Homozygous	N/A	Reported	Pathogenic	26	46,XY	Female	DASA
SRD5A2	NM_000348:c.G680A:pR227Q	Homozygous	Paternal (heterozygous) Maternal (heterozygous)	Reported	Pathogenic	30	46,XY	Male	DASA
SRD5A2	NM_000348.3:c.T164A:p.L55Q	Homozygous	N/A	Reported	Pathogenic	40	46,XY	Female	DASA
SRD5A2	NM_000348c.G101del;pG34Efs	Homozygous	N/A	Unreported	Pathogenic	41	46,XY		DASA
SRD5A2	NM_000348:c.101delG:pG34Efs NM_000348.3:c.G737A, p.R246Q	Compound Heterozygous	Paternal (heterozygous) Maternal (heterozygous)	Unreported Reported	Pathogenic	57	46,XY		DASA
SRD5A2	NM_000348.3:c.G737A, p.R246Q	Homozygous	N/A	Reported	Pathogenic	64	46,XY		DSD
SRD5A2	NM_000348:c.T80C:p.V27Afs	Homozygous	N/A	Unreported	Pathogenic	68	46,XY		DSD
SRD5A2	NM_000348: c.C620A;p.A207D NM_000348:c.A377G;p.Q126R	2 x Heterozygous	N/A	Reported Reported	Pathogenic	75	46,XY		DSD
SRD5A2	NM_000348:c.G680A:pR227Q	Homozygous	Paternal (heterozygous) Maternal N/A	Reported	Pathogenic	116	46,XY		DSD
FGFR2	NM_001144914:c.T1172C:p.I391T	Heterozygous	N/A	Unreported	VUS (2)	308	46,XX		OT
SRY	Translocation	X-linked	N/A	N/A	Pathogenic	319	46,XX	Male	T
SRY	Translocation	X-linked	N/A	N/A	Pathogenic	320	46,XX	Male	T
SRY	Translocation	X-linked	N/A	N/A	Pathogenic	322	46,XX	Male	T
SRY	Translocation	X-linked	N/A	N/A	Pathogenic	323	46,XX	Male	T
SRY	Translocation	X-linked	N/A	N/A	Pathogenic	324	46,XX	Male	T
SRY	Translocation	X-linked	N/A	N/A	Pathogenic	325	46,XX	Male	T
SRY	Translocation	X-linked	N/A	N/A	Pathogenic	326	46,XX	Male	T
SRY	Translocation	X-linked	N/A	N/A	Pathogenic	327	46,XX	Male	T
SRD5A2	NM_000348:c.G680A:pR227Q	Homozygous	Paternal (heterozygous) Maternal N/A	Reported	Pathogenic	117	46,XY		DSD
SRD5A2	NM_000348:c.A578G;p.N193S	Homozygous	N/A	Reported	Pathogenic	208	46,XY		DSD
SRD5A2	NM_000348c.G281A:pR94Q	Heterozygous	N/A	Unreported	VUS (2)	232	46,XY	Male	Hypospadias
SRD5A2	NM_000348.3:c.G737A:p.R246Q	Homozygous	N/A	Reported	Pathogenic	257	46,XY		Hypospadias
SRD5A2	NM_000348.3:c.A692G;p.H231R	Homozygous	N/A	Reported	Pathogenic	33 (Sib of 34)	46,XY	Male	DASA
SRD5A2	NM_000348.3:c.A692G;p.H231R	Homozygous	N/A	Reported	Pathogenic	34 (Sib of 33)	46,XY	Male	DASA
SRD5A2	NM_000348.3:c.G737A, p.R246Q	Homozygous	N/A	Reported	Pathogenic	154*	46,XY	Female	DSD
SRD5A2	NM_000348:c.G541A:p.P181L	Heterozygous	N/A	Reported	Pathogenic	18	46,XY	Female	DASA
SRY	NM_003140:c.G224A:p.R75K	Y-linked	N/A	Reported	Pathogenic	24	46,XY	Female	CGD
SRY	NM_003140:c.T174G:p.D58E	Y-linked	N/A	Unreported	VUS (1)	155	46,XY	Female	DSD
SRY	Deletion	Y-linked	N/A	N/A	Pathogenic	9	46,XY	Female	CGD
SRY	Deletion	Y-linked	N/A	N/A	Pathogenic	21	46,XY	Female	CGD
SRY	NM_003140:c.C256T:p.R86X	Y-linked	N/A	Reported	Pathogenic	266	46,XY	Female	OT
STAR	NM_000349:c.A791G:p.Q264R NM_000349:c.719delC:p.T240fs	2 x Heterozygous	N/A	Unreported Unreported	Pathogenic	149	46,XY		DSD *Adrenal hypoplasia
WDR11	NM_018117:c.T1279A:p.L427I	Heterozygous	N/A	Unreported	VUS (2)	163	46,XY	Male	DSD
WDR11	NM_018117:c.A1352G:p.H451R	Heterozygous	N/A	Unreported	VUS (2)	164	46,XY	Male	DSD
WDR11	NM_018117:c.G2409T:p.W803C	Heterozygous	N/A	Unreported	VUS (2)	174	46,XY	Male	DSD
WDR11	NM_018117:c.A2473G:p.M825V	Heterozygous	N/A	Unreported	VUS (2)	229*	46,XY		Hypospadias
WDR11	NM_018117:c.G3607A:p.A1203T	Heterozygous	Both twins	Unreported	VUS (2)	238 (twin of 239)	46,XY		Hypospadias
WDR11	NM_018117:c.G3607A:p.A1203T	Heterozygous	Both twins	Unreported	VUS (2)	239 (twin of 238)	46,XY		Hypospadias
WDR11	NM_018117:c.G899A:p.R300H	Heterozygous	N/A	Unreported	VUS (2)	88*	46,XY	Female	DSD
WT1	NM_000378:c.C1333T:p.R445W	Heterozygous	N/A	Reported	Pathogenic	153	46,XY	Female	DSD *renal failure
WT1	NM_000378:c.A1340G:p.D447G	Heterozygous	N/A	Reported	Pathogenic	210	46,XY		PGD
WT1	NM_000378:c.C147A:p.S49R	Heterozygous	N/A	Unreported	VUS (1)	166*	46,XY	Male	DSD
ZFPM2	M_012082:c.G1632A:p.M544I	Heterozygous	N/A	Reported	Likely pathogenic	6	46,XY	Female	CGD
ZFPM2	NM_012082:c.A89G:p.E30G NM_012082:c.G1255A:p.E419K	2 x Heterozygous	N/A	Unreported Unreported	Likely pathogenic	22	46,XY	Female	CGD
ZFPM2	NM_012082:c.G292A:p.D98N	Heterozygous	N/A	Unreported	Likely pathogenic	80	46,XY	Female	DSD
ZFPM2	NM_012082:c.G292A:p.D98N	Heterozygous	N/A	Unreported	Likely pathogenic	99	46,XY	Male	DSD
ZFPM2	NM_012082:exon8:c.G1770C:p.K590N	Heterozygous	N/A	Unreported	Likely pathogenic	250	46,XY		Hypospadias
ZFPM2	NM_012082:c.G629C:p.S210T	Heterozygous	Paternal (N/A) Maternal (heterozygous)	Unreported	Likely pathogenic	268	46,XY		OT
ZFPM2	NM_012082:c.A2107C:p.M703L	Heterozygous	N/A	Reported	VUS (1)	137*	46,XY		DSD
ZFPM2	NM_012082:c.C1003G:p.L335V	Heterozygous	N/A	Unreported	Likely pathogenic	245*	46,XY		Hypospadias
ZFPM2	NM_012082:c.1816_1818del:p.L606del	Heterozygous	Paternal (N/A) Maternal (negative)	Unreported	Pathogenic	182*	46,XY	Male	DSD
ZFPM2	NM_012082:c.A89G:p.E30G NM_012082:c.G1612A:p.V538I	2 x Heterozygous	N/A	Reported Unreported	Likely pathogenic	249*	46,XY		Hypospadias
